# Supplementary material for: Circulating TNF Receptors Are Significant Prognostic Biomarkers for Idiopathic Membranous Nephropathy
Source: PLoS One. 2014 Aug 6;9(8):e104354. doi: 10.1371/journal.pone.0104354 (PMC4123977; doi:10.1371/journal.pone.0104354)
Supplement: Data S1 — Raw data of the manuscript. (XLSX) [file pone.0104354.s002.xlsx]

## Sheet: Sheet1
Unit_No	Age	Sex	G_NS	Pathologic stage	TNFR1	TNFR2	Ln_TNFR1	Ln_TNFR2	Bx_Date1	Upcr_Bx	Alb_Bx	Cr_Bx	eGFR_Bx	Chol_Bx	TA	IF	II	G_GS4	G_Tx2	G_R_NR	HTN	Date_3.5g	Time_3.5g	Upcr_3.5g	Alb_3.5g	Cr_3.5g	eGFR_3.5g	Chol_3.5g	SO60	SO60_Date	Time_SO60	Upcr_SO60	Alb_SO60	Cr_SO60	eGFR_SO60	Chol_SO60	PLA2R	PL2R_titer
1	73	2	2	1	1041.03	1957.25	6.95	7.58	2010-11-22	5.85	2.6	0.71	111.3	295	2	0	1	2	0	0	1	2012-09-28	22	2.11	3.3	0.69	83.4	156	0	2013-12-04	36	0.19	4.3	0.81	69.1	149	0	0
2	80	1	2	3	2458.94	4916.8	7.81	8.5	2005-04-22	2.16	2.4	1.4	51.91	155	2	2	2	2	1	0	0	2005-06-02	1	2.03	2.9	1.5	47.94	286	1	2005-04-22	0	2.16	2.4	1.4	51.91	155
3	46	2	2	1	623.88	1640.49	6.44	7.4	2010-09-01	13.17	2.5	0.56	125.2	393	0	0	1	0	1	1	0	2013-05-22	32	6.61	3.6	0.57	113.7	299	0	2013-12-12	39	0.66	4.1	0.84	72.7	255	1	1
4	43	1	2		1846.61	4527.37	7.52	8.42	2010-04-01	2.65		0.9	92.1						0	1	0	2011-01-19	10														1	1
5	45	1	2		1274.86	3748.98	7.15	8.23	2010-05-04	11.64		0.8	104.5						0	0	0	2010-11-19	6														1	1
6	51	1	2	2	4091.94	9465.18	8.32	9.16	2011-02-25	12.22	1.9	1.18	65.3	573	2	1	2	1	1	0	0	2011-10-08	7	1.84	3.1	0.79	103.8	168	0	2013-12-14	33	0.75	3.9	0.97	81.3	155	1	2
7	58	1	1	2	653.89	1663.75	6.48	7.42	2001-10-23	0.95	4.1	1.1	73.19	202	1	1	1	0	0		0	2013-05-29	139	0.25	4.6	1.12	66.9	195	0	2013-10-17	143	0.25	4.7	1.04	72.8	202
8	65	1	2	2	837.3	2171.32	6.73	7.68	2003-06-17	13.9	2.4	1	79.84	427	3	3	3	2	1	0	1	2004-02-26	8	1.97	3.9	1.1	71.3	148	0	2013-05-10	118	0.83	4.4	0.9	84.4	164
9	45	2	2	1	2825.65	5591	7.95	8.63	2011-09-29	10	2.7	1.19	49.3	256	3	2	3	2	1	0	0	2011-11-23	2	3.35	2.7	1.08	54.9	272	1	2011-09-29	0	10	2.7	1.19	49.3	256	0	0
10	51	2	2	1	1745.61	5054.85	7.46	8.53	2012-01-04	10.05	3.2	1.05	55.3	248	0	0	0	0	1	0	0	2012-05-15	4	2.67	3.4	0.61	103	292	1	2013-03-04	14	1.71	4.1	1.11	51.8	264	0	0
11	35	2	2	2	645.24	1337.44	6.47	7.2	2003-04-02	3.97	2.7	0.7	101.37	198	2	2	2	0	1	0	0	2004-07-10	4	0.2	2.6	0.7	100.8	207	0	2013-01-08	117	0.02	3.9	0.78	84	187
12	67	1	2		1325.65	3163.46	7.19	8.06	2003-02-19	3.42	2.4	1.08	72.6	399	1	1	1	2	1	0	0	2003-06-23	2	2.24	2.4	1.4	53.81	494	0	2013-09-24	127	2.25	3.6	0.96	77.9	169
13	80	2	2	3	3070.91	5337.7	8.03	8.58	2009-10-14	11.14	3.1	0.8	74	221	2	2	2	1	1	0	1	2009-12-04	2	0.87	3.5	0.7	86.4	208	0	2010-03-17	5	0.86	3.8	0.8	86.4	226	1	3
14	60	1	2	2	1138.27	2705.97	7.04	7.9	2003-06-11	5.07	2.9	1	81.14	265					1	0	0	2003-12-02	2	1.14	2.9	1	81.14	247	0	2013-07-11	121	0.1	4.3	0.86	90.4	163
15	53	1	2	2	675.64	1712.8	6.52	7.45	2003-07-07	12	2.4	0.9	93.97	394	2	2	2	1	1	0	0	2003-10-13	3	1.61	2.2	0.6	150.04	382	0	2013-10-25	123	0.28	4.4	0.88	90.2	208
16	59	1	1	3	4574.92	9841.88	8.43	9.19	2011-04-13	2.23	3.1	0.96	80.3	254	3	3	3	3	1	0	0	2013-04-30	21	2.2	3.4	1.08	69.7	190	0	2013-11-26	31	0.72	3.4	1.09	68.8	210	0	0
17	33	1	2	3	1060.22	2897.15	6.97	7.97	2009-11-18	9.59	2.3	0.6	140	277	0	0	0	0	1	0	0	2009-12-23	1	0.92	3.2	0.7	140	213	0	2013-08-28	45	0	3.9	1.2	69.3	169	1	3
18	55	2	1	2	498.19	1236.73	6.21	7.12	2005-03-21	0.92	3.2	0.8	79.28	160	1	1	1	1	0	0	0	2011-09-09	78	0.21	4.6	0.64	94.7	122	0	2012-09-06	89	0.19	4.4	0.49	131.1	167
19	71	2	1		940.4	2136.27	6.85	7.67	2005-05-13	1.75	4.1	0.9	68.22	227					0	0	0	2006-03-27	10	0.1	4.3	0.9	67.99	152	1	2013-06-10	96	0.06	4.4	1.07	50.4	150
20	43	2	2	2	614.26	1437.38	6.42	7.27	2005-02-23	4.44	3.2	0.9	72.75	218					1	0	0	2005-06-22	1	2.62	2.9	0.8	83.34	202	0	2013-11-27	105	0.67	4.4	0.7	90.5	183
21	62	2	2	2	1008.39	3016.07	6.92	8.01	2005-12-01	4.14	3.1	0.7	90.27	211	1	1	1	1	1	0	0	2006-01-16	1	3.07	3.4	0.8	77.37	295	0	2013-08-26	92	0.04	4.4	0.64	93.4	200
22	46	1	2	1	1374.51	3208.01	7.23	8.07	2006-02-22	4.9	3.9	1.3	63.27	205					1	0	0	2006-04-14	1	2.53	3.9	1.3	63.27	205	0	2013-10-31	92	0.06	4.8	1.13	69.3	184
23	66	1	2	1	962.14	2861.92	6.87	7.96	2007-08-13	9.34	1.8	0.9	89.88	253	2	2	2	1	1	0	0	2009-01-21	12	2.7	3	1.1	72	257	0	2013-10-15	74	2.18	3.9	0.98	76.3	205
24	23	2	1		563.09	1359.52	6.33	7.21	2007-01-23	2	4.3	0.9	82.6	234				0	1	0	0	2011-12-29	59	0.24	4.6	0.95	72.9	184	0	2011-12-29	59	0.24	4.6	0.95	72.9	184
25	76	1	2	2	991.25	2728.26	6.9	7.91	2011-01-04	13.68	2.4	0.91	81.2	245	0	0	0	0	0	0	1	2012-03-14	14	1.59	3.9	0.8	94	158	0	2013-08-26	31	0.35	4.2	0.83	89.6	148
26	73	1	2	3	1824.79	3505.36	7.51	8.16	2011-06-13	7.24	2.5	0.83	91.1	427	1	1	2	0	0	1	0	2011-06-22	1	6.36	2.3	0.86	87.4	421	0	2011-06-22	1	6.36	2.3	0.86	87.4	421	1	2
27	68	1	2		921.49	2462.63	6.83	7.81	2008-02-23	10	2.6	1.1	70.87	287					1	0	0	2008-08-19	4	1.91	3.5	1.1	71.7	181	0	2011-08-16	41	0.08	4.5	1.11	66.1	185
28	48	2	2		619.44	1548.21	6.43	7.34	2008-05-21	4.4	3.1	0.9	72.4	353					1	0	0	2008-07-04	2	0.79	3.1	0.9	72.4	353	0	2013-10-10	64	2.68	4.1	0.8	75.9	189
29	58	2	2		557.34	1288.63	6.32	7.16	2008-10-14	4.68		0.7	91.5		0	0	0	0	1	0	0	2008-12-22	2	0.53	3.9	0.9	69.2	249	0	2013-07-24	57	0.03	4.4	0.69	86.8	189
30	41	2	2	3	1063.14	3230.45	6.97	8.08	2004-08-20	5.07	3.2	0.6	119.1	186					1	0	0	2010-03-08	1	2.56	3.2	0.7	99.2	203	0	2013-12-05	111	2.66	3.4	0.78	81	205
31	73	2	2	2	2812.93	6955.98	7.94	8.85	2010-10-28	4.92	3	0.71	94	159	1	1	0	1	1	0	0	2011-01-10	1	0.95	2.6	0.57	104.6	201	0	2012-04-24	17	0	3.9	0.74	76.9	167	1	1
32	46	2	2	1	4725.68	9266.93	8.46	9.13	2011-09-16	7.11	2	0.95	63.3	346	3	2	2	2	0	0	0	2012-01-06	4	2.34	2.6	1.11	52.9	207	1	2012-06-15	8	1.78	2.9	1.03	57.7	154	1	1
33	24	1	1	2	647.92	1920.89	6.47	7.56	2010-01-25	0.1	4.4	0.9	128.7	172	0	0	0	0	0		0	2010-04-19	3	0.2	4.5	1	97.73	186	0	2010-04-19	3	0.2	4.5	1	97.73	186	0	0
34	75	2	2	1	2476.95	6742.68	7.81	8.82	2009-09-10	11.14	2.2	0.8	87.6	280	1	1	1	0	1	0	1	2010-01-04	3	3.23	3.3	0.8	75.1	304	0	2013-10-05	48	0	4.6	0.88	62.5	153	1	1
35	55	1	1	2	815.37	1833.92	6.7	7.51	2009-12-30	1.14	4	1	83.2	139	0	0	0	1	1	0	0	2012-05-21	29	0.16	4.3	0.89	88.4	148	0	2013-09-27	44	0.14	4.5	0.89	88.1	139	0	0
36	67	1	2	2	1225.74	3702.63	7.11	8.22	2009-11-09	5.6	2.8	0.9	79.8	195	1	1	1	1	0	0	1	2011-07-27	20	2.53	4	1.09	67.5	119	0	2013-08-06	44	0.12	4.1	1.17	61.8	158	0	0
37	47	1	2	1	1414.92	3525.64	7.25	8.17	2009-10-19	5.48	2.2	0.9	97.1	427	1	1	1	0	1	0	1	2010-04-06	6	2.9	2.6	1.1	77.1	292	0	2013-10-08	47	0.17	4.1	1.07	73.5	239	1	3
38	69	1	2	3	1826.03	5249.95	7.51	8.57	2010-01-21	10.03	2.7	0.8	102.6	312	0	0	0	1	1	0	0	2010-05-19	3	1.76	3.1	1	79.1	222	0	2013-09-25	44	0.88	3.6	0.83	91.3	152	1	1
39	76	1	2	4	4537.58	10312.3	8.42	9.24	2010-01-11	5.38	2.5	1.4	52.7	340	3	3	3	1	1	0	1	2010-02-23	2	1.96	2.4	2.1	33	157	1	2010-01-11	0	5.38	2.4	1.4	52.7	340	0	0
40	75	1	2	3	2590.4	6978.64	7.86	8.85	2010-02-22	9.86	2.3	1.1	78	211	1	1	1	2	1	1	1	2013-02-14	35	8.89	2.4	1.94	33.8	162	1	2011-04-13	13	11.43	2	1.45	47.6	231	1	3
41	54	1	2	2	740.21	2051.49	6.61	7.63	2010-04-06	4.42	3.1	1	83.5	221	0	0	0	1	1	0	0	2010-06-09	1	0.56	3.3	1	83.2	235	0	2013-10-31	42	0.13	4.6	0.99	78.2	188
42	41	1	2	3	669	1669.28	6.51	7.42	2010-06-08	15.74	2.4	0.75	123.4	323	0	0	0	0		1	0	2010-06-14	1	9.85	2.4	0.75	123.4	323	0	2010-06-14	1	9.85	2.4	0.75	123.4	323	1	1
43	69	1	2	3	2867.08	5008.82	7.96	8.52	2010-06-18	5.52	1.8	1.46	52.1	285	2	2	1	1	1	1	0	2010-08-26	2	6.43	2.9	1.41	53.2	263	1	2010-08-26	2	6.43	2.9	1.41	53.2	263	1	2
44	61	2	2		768.98	2622.77	6.65	7.87	2010-08-16	4.22	3.9	0.79	85.5	178	1	1	2	1	0	0	1	2010-08-25	1	2.06	3.7	0.74	85.5	202	1	2011-06-20	10	0.05	4.7	0.98	57.9	158
45	59	2	2	3	1834.02	4221.24	7.51	8.35	2010-08-25	6.06	2.9	0.72	88.9	217	2	2	2	1	0	0	1	2011-01-13	5	3.23	3.3	0.54	116	216	0	2013-10-04	37	0	4.5	0.74	79.8	204	1	1
46	59	1	2	2					2010-11-05	4.41	2.5	1.34	54.7	207	3	1	1	1	1	0	1	2011-07-15	4	1.71	2.9	1.36	53.8	215	1	2010-11-23	0	5.63	2.7	1.32	59.5	253
47	58	2	2	2	1615.17	4526.23	7.39	8.42	2011-02-11	13.2	1.7	0.67	90.7	461	1	1	0	1	1	0	0	2011-09-28	7	2.43	3.4	0.72	83.5	203	0	2013-11-01	32	0	4.2	0.72	82.6	154	0	0
48	47	2	2	3	1028.94	3520.12	6.94	8.17	2010-12-22	2.16	1.7	0.49	136	293	0	0	0	0	1	0	0	2011-06-02	6	1.32	2.5	0.52	127	192	0	2013-12-12	35	0.08	4.1	0.56	115.1	161	0	0
49	55	2	2	2	1210.75	3230.29	7.1	8.08	2011-04-18	4.25	3.3	0.88	90.2	206	0	0	0	0	1	0	0	2011-05-27	1	2	3.5	0.82	97.9	223	0	2013-05-28	25	0	4.9	0.88	89.6	216	1	2
50	73	2	2	3	3313.65	7670.7	8.11	8.95	2011-07-08	8.46	3	1.12	46.3	217	2	1	2	2	1	0	1	2012-03-15	8	0.36	2.7	0.97	56.3	187	1	2011-06-14	1	10.49	3.4	1.16	45.9	185	1	2
51	35	1	1	2	779.2	1075.77	6.66	6.98	2011-07-05	0.38	4.3	1.04	81.3	137	0	0	0	0	0		1	2012-11-08	16	0.39	4.6	1	84.5	178	0	2012-11-08	16	0.39	4.6	1	84.5	178	0	0
52	36	2	2	2	1483.8	3858.19	7.3	8.26	2011-05-24	11.69	2	0.79	82.8	571	0	0	0	0	1	0	0	2011-06-09	1	2.97	2.4	0.65	103.7	388	0	2013-06-13	24	6.29	2.7	0.59	114.7	436	1	2
53	38	1	2	3	1361.52	3585.99	7.22	8.18	2011-08-26	4.18	2.2	0.81	106.6	294	1	0	0	1	1	0	1	2011-10-24	1	2.4	3.2	0.75	116.6	268	0	2013-11-01	26	0.45	4.5	0.94	88.4	134	1	2
54	62	1	1	4	1279.65	3272.01	7.15	8.09	2011-08-29	2.81	3.7	1.23	56.4	228	2	2	0	1	0	0	0	2013-03-08	18	0.96	4.1	1.27	57.3	148	1	2011-09-05	1	2.4	3.5	1.29	56.4	186	1	1
55	50	1	2	3	3040.08	6029.35	8.02	8.7	2011-11-09	8.75	1.9	1.19	68.3	232	2	2	1	2	1	0	0	2012-03-23	4	2.26	3.5	1.38	54.5	145	0	2013-10-14	23	0.81	4.8	1.04	75.3	108	1	1
56	79	2	2	3	2815.03	6772.92	7.94	8.82	2011-10-21	7.67	2.7	0.59	106.9	262	1	1	2	1	1	0	0	2012-12-20	11	2.74	2.4	1.64	30.1	289	1	2012-03-31	5	6.69	1.2	1.03	51.7	283	1	2
57	56	1	1	4	1010.49	2392.64	6.92	7.78	2011-12-12	1.57	4.2	0.77	104.9	158	2	0	2	0	1		1	2013-05-20	17	0	4	0.79	101.1	147	0	2013-12-05	23	0.74	4.3	0.92	84.8	158	1	1
58	54	2	2	3	2149.69	7434.04	7.67	8.91	2012-01-16	5.35	2.5	0.79	75.8	206	0	0	0	0	1	0	1	2012-06-26	5	2.78	3.5	1.04	55.2	248	1	2012-03-07	1	8.05	3.2	0.97	59.8	419	0	0
59	53	1	2	3	2193.22	5645.11	7.69	8.64	2012-01-25	8.47	2.3	0.79	102.6	211	2	2	2	1	1	0	1	2012-04-06	2	3.34	3.7	0.89	89.4	411	0	2013-11-21	21	2.79	3.9	1.06	72.8	217	1	2
60	71	1	2	3	3749.42	10139	8.23	9.22	2012-01-27	10.96	1.9	0.88	85.4	277	0	0	2	1	1	0	0	2012-11-05	9	2.58	3.3	0.83	91.1	175	0	2013-10-31	21	1.05	4	0.86	87.2	228	1	2
61	42	1	1	2	1576.06	4476.01	7.36	8.41	2012-01-30	2.47	3	0.89	94.2	252	0	0	0	0	1		0	2013-05-10	15	0.63	4.1	0.92	89.8	168	0	2013-12-13	22	0.21	4.2	0.98	83.5	166	1	3
62	54	1	1	2	708.55	3073.02	6.56	8.03	2012-02-07	1.14	3.9	0.71	115.6	195	2	2	2	1	0	0	1	2012-10-05	8	0.23	4	0.77	105.3	165	0	2012-10-05	7	0.23	4	0.77	105.3	165	0	0
63	42	2	2	2	1306.51	4074.1	7.18	8.31	2005-06-07	4.82	2.3	0.7	97.7	309	0	0	0	0	1	0	0	2005-09-15	1	0.79	3.4	0.9	72.75	333	0	2013-03-20	93	0.67	4	0.72	86	183	1	3
64	42	1	2	1	1325.89	3538.15	7.19	8.17	2010-01-21	6.07	2.4	1.04	83.4	207	2	2	2	1	0	1	0	2010-02-05	1	3.37	3.7	1	87.24	310	0	2010-02-05	1	3.37	3.7	1	87.24	310	1	2
65	52	2	1	3	498.77	1681.48	6.21	7.43	2009-06-02	1.93	3.5	0.58	116.7	175	1	0	0	1	0		0	2012-05-02	35	0.57	4	0.61	103.16	202	0	2012-05-02	35	0.57	4	0.61	110.3	202	0	0
66	41	1	2	1	2206.35	6320.48	7.7	8.75	2011-02-22	9.51	2	0.76	120.3	401	0	0	0	1	1	0	1	2011-11-05	8	0.24	3.5	0.68	128.72	262	0	2013-05-20	26	1.32	3.5	0.63	139.22	218	1	2
67	45	2	2	1	1794.83	6219.46	7.49	8.74	2003-11-04	9.55	1.6	0.7	96	380	0	2	2	0	1	0	0	2003-11-10	1	1.32	2.2	0.8	82.58	300	1	2004-04-29	5	2.7	3.3	1.5	39.98	216	1	1
68	42	1	2	2	1331.86	3950.96	7.19	8.28	2002-04-30	8.6	2.2	1	87	269	2	2	2	0	1	0	0	2002-10-16	4	2.19	3.5	0.9	98.51	174	0	2012-02-07	117	2.22	4.1	0.81	100.23	197	1	3
69	66	2	1	1	1079.95	2598.74	6.98	7.86	2011-05-19	0.9	4.2	0.86	66	166	0	0	0	1	0	0	1	2011-10-06	5	0.19	4.4	1.1	61.6	117	0	2012-09-14	15	0.08	4.5	0.94	73	134	0	0
70	18	1	2	2	1600.88	4013.44	7.38	8.3	2002-04-11	13.39	1.5	0.9	117	366				1	1	0	0	2005-07-27	37	0.31	5.2	0.7	151.55	165	0	2012-09-11	125	0.05	4.7	0.79	116.98	188	1	3
71	51	1	2	3	1564.78	4722.91	7.36	8.46	2003-11-25	4.15	2.8	1.2	68	183	2	2	2	1	0	0	0	2003-12-12	1	2.01	3	0.9	94.71	249	0	2013-06-04	114	1.04	3.9	0.84	93.05	192	1	2
72	60	2	2	2	1545.93	3896.85	7.34	8.27	2012-06-05	2.9	2.6	0.61	100	219	1	0	0	1	0	1	0	2013-05-16	11	1.99	3.5	0.82	71	170	0	2013-05-16	11	1.99	3.5	0.82	71	170	1	3
73	59	1	2	2	2100.19	3716.26	7.65	8.22	2002-09-03	3.81	2.6	1.2	66	384					0	0	1	2003-10-15	13	1.53	3.1	1	81.42	216	0	2013-04-10	127	0.06	4.2	0.9	83	231	1	3
74	51	1	2	3	3327.29	7596.73	8.11	8.94	2009-05-07	8.2	2.5	1.5	52.5	194	2	2	2	3	1	0	1	2012-03-12	34	2.14	3.8	2.11	33	93	1	2009-05-07	0	8.2	2.5	1.5	52.5	194	1	3
75	24	2	2	2	1330.33	3654.8	7.19	8.2	2004-05-18	2.95	2.6	0.8	94	297	0	0	0	0	1	1	0	2004-06-02	1	0.3	3.3	0.8	93.81	300	0	2004-06-02	1	0.3	3.3	0.8	93.81	300	0	0
76	55	1	2	2	1600.37	4866.48	7.38	8.49	2004-06-01	6.8	2.6	0.8	107	245	0	0	0	0	0	0	0	2004-07-16	1	1.73	2.6	0.8	106.84	292	0	2013-04-08	106	0.17	4.4	0.65	123.87	143	1	3
77	43	2	2	2	1194.75	3750.73	7.09	8.23	2004-08-31	5.9	2.4	0.7	97	215	1	1	1	1	1	0	0	2005-01-26	4	1.12	2.8	0.7	96.77	298	0	2013-04-08	103	0.03	4.2	0.68	91.01	166	1	2
78	49	1	2	2	1867.54	4965.06	7.53	8.51	2005-07-05	6.88	1.7	0.8	109.8	427	0	0	0	1	1	0	0	2005-09-05	2	2.36	2.5	0.8	109.38	320	0	2011-08-25	73	0.24	4.8	0.86	92.48	237	1	3
79	76	1	2	1	3283.23	7775.66	8.1	8.96	2005-07-26	5.33	2.7	1.5	48.4	433	1	0	1	2	1	0	1	2005-08-11	1	1.14	3.6	1.3	57.14	222	1	2005-07-26	0	5.33	2.7	1.5	48.4	433	0	0
80	52	1	1	2	1321.66	3473.14	7.19	8.15	2006-02-14	2.11	3.1	1	83.9	192	0	0	0	0	1	0	0	2006-07-18	3	0.11	3.8	1	83.53	146	0	2013-01-08	82	0.05	4.1	0.89	88	175	1	2
81	57	1	2	2	1563.52	4474.06	7.35	8.41	2008-03-27	6.85	2	0.9	92.6	309	0	0	0	0	0	0	1	2008-08-04	4	2.37	3.5	0.8	106.07	266	0	2013-04-22	60	0.05	4.2	0.77	102.54	180	1	2
82	16	1	1	1	403.51	1775.59	6	7.48	2007-01-09	0.06	4.7	0.8	129	156	0	0	0	0	0	0	0	2007-01-24	1	0.06	4.7	0.8	137.28	153	0	2013-01-02	71	0.04	4.8	0.89	107.06	179	0	0
83	64	1	2	1	1789.19	3959.11	7.49	8.28	2011-10-06	5.79	2.7	0.77	102	318	1	1	1	2	1	0	1	2012-02-27	2	1.44	3.8	0.7	73.6	168	0	2013-02-23	16	0.13	4.3	0.72	109.4	200	1	3
84	60	2	2	2	2176.33	4313.59	7.69	8.37	2008-11-20	11.09	2.1	1.01	59.5	235	2	2	2	0	0	0	1	2010-06-09	19	1.56	3.7	1.4	40.7	157	1	2008-11-20	0	11.09	2.1	1.01	59.5	235	1	2
85	69	1	2	3	5301.97	8020.37	8.58	8.99	2009-09-03	14.18	2.2	2.44	28.2	159	3	2	2	3		1	1	2010-01-14	4	2.49	3.1	1.61	45.39	129	1	2009-09-03	0	14.18	2.2	2.44	28.2	159	1	3
86	60	1	2	1	1953.87	3934.55	7.58	8.28	2009-03-05	10.58	2.3	0.9	91.6	280	0	0	0	1	0	0	1	2009-11-23	8	2.86	4.5	1	81.14	196	0	2013-04-08	49	0.09	4.6	0.85	90.89	126	0	0
87	40	2	2	2	992.29	2723.06	6.9	7.91	2011-04-07	5.61	2.9	0.59	120.2	251	0	1	1	0	0	0	1	2011-12-19	8	0.84	3.6	0.67	97.64	216	0	2012-03-16	11	1.05	3.7	0.54	124.61	213	1	1
88	52	2	2	1	1332.15	3964.24	7.19	8.29	2008-01-29	5.08	3.2	0.7	93.6	265	1	1	1	0	1	0	1	2009-10-07	17	1.36	2.9	0.64	102.95	359	0	2013-04-17	62	0.4	3.4	0.48	133.52	263	1	3
89	60	2	1	1	392.17	1779.74	5.97	7.48	2010-01-07	1.78	4.4	0.69	92.4	290	0	0	0	0	0		1	2013-02-13	37	0.31	4.1	0.57	107.3	156	0	2013-02-13	37	0.31	4.1	0.57	107.3	156	0	0
90	37	2	1		806.43	2275.44	6.69	7.73	2008-08-21	2.34	3.7	0.9	75	195	2	2	0	1	0	0	0								0	2013-02-26	54	0.85	3.9	0.79	80	178	0	0
91	59	1	2	2	1673.56	4589.58	7.42	8.43	2008-09-04	5.1	2.2	1	81.4	204	2	2	3	1	1	0	0	2009-03-28	1	2.32	3.3	0.99	82.37	192	0	2010-08-14	23	0.08	4	0.96	84.77	172	1	2
92	55	2	1	1	1790.37	7540.61	7.49	8.93	2008-10-09	0.77	2.7	0.66	99	314	0	2	0	0	0	0	0	2008-11-08	1	0.07	4.2	0.7	92.49	198	0	2012-03-24	41	0.05	4.5	0.63	96.88	248	0	0
93	80	2	2	2	2472.05	5727.03	7.81	8.65	2009-04-23	10.85	3	0.96	59.5	225	1	0	2	0	1	0	1	2009-11-06	2	0.25	3.5	1.3	41.96	322	1	2009-04-23	0	10.85	3	0.96	59.5	225	1	3
94	49	1	2	1	1681.16	3912.65	7.43	8.27	2008-12-23	4.93	2.2	0.88	98	330	0	0	0	1	1	0	1	2009-04-25	2	0.45	3.1	1.12	74.18	234	1	2009-09-28	9	0.23	3.7	1.46	54.41	205	1	3
95	62	2	2	2	2143.59	5616.14	7.67	8.63	2009-03-19	6.63	3.1	0.83	74.2	268	0	1	1	0	0	0	0	2009-05-08	2	1.78	3.5	0.87	70.24	161	0	2011-02-21	23	0.12	4	0.91	66.26	137	1	1
96	76	2	2	1	1073.19	3483.33	6.98	8.16	2009-04-14	9.79	2.8	0.61	101.5	205	1	1	1	1	1	1	0	2009-06-16	2	14.35	2.9	0.81	73.18	353	0	2009-06-16	2	14.35	2.9	0.81	73.18	353	0	0
97	60	1	1	2	1602.11	5237.57	7.38	8.56	2009-08-06	1.86	3.4	0.87	95.3	202	0	2	1	0	0	1	0	2010-01-08	5	3.39	2.8	0.91	90.47	175	0	2012-06-04	33	3.11	4.1	0.8	97.79	157	1	2
98	45	2	2	1	2929.52	5793.23	7.98	8.66	2009-05-26	23.06	2.7	0.87	75	315	3	3	2	3	0	0	1	2009-08-08	3	2.68	3.4	1.05	60.33	113	0	2013-06-14	48	0.09	3.8	0.61	104.42	210	0	0
99	56	2	2	2	893.08	3075.87	6.79	8.03	2010-01-21	4.76	2.4	0.69	93.7	262	0	0	0	0	0	0	0	2010-05-03	4	2.2	3.6	0.65	100.38	217	0	2013-06-04	40	0.05	4.2	0.72	83	212	1	2
100	74	2	2	1	5946.72	12905.5	8.69	9.47	2009-11-05	15.74	1.7	1.02	53	295	0	0	2	1	1	1	0	2009-12-13	2	46.26	1.9	1.35	40.81	417	1	2009-11-05	0	15.74	1.7	1.02	53	295	1	3
101	72	2	2	3	6680.3	14809.8	8.81	9.6	2009-10-22	9.09	2.5	1.57	34.5	145	3	2	2	1	1	1	1	2011-05-13	5	4.09	3.5	2.79	17	180	1	2009-10-22	0	9.09	2.5	1.57	34.5	145	0	0
102	56	1	2	2	3614.46	8266.08	8.19	9.02	2010-03-09	8.75	2.3	1.74	43.4	252	2	2	2	1	1	0	1	2011-01-17	10	2.6	3.7	1.59	48.01	207	1	2010-03-09	0	8.75	2.3	1.74	43.4	252	1	3
103	47	2	1	3	885.85	2037.08	6.79	7.62	2010-04-01	0.62	4	0.61	111.9	208	0	0	0	0	0	0	0	2010-11-29	7	0.06	4.3	0.68	98.73	197	0	2012-11-19	31	0.05	4	0.55	117.67	165	1	1
104	48	1	1	3	940.84	1886.78	6.85	7.54	2010-08-05	0.29	4.5	0.99	85.9	131	0	0	0	0	0		1	2012-12-22	28	0.52	4.5	0.91	88	141	0	2012-12-22	28	0.52	4.5	0.91	88	141	0	0
105	52	1	2	2	2524.3	5835.97	7.83	8.67	2010-06-08	6.1	2.6	1.26	64	268	0	0	0	0	1	0	0	2010-07-28	1	1.92	2.7	1.21	67.04	327	0	2013-04-03	33	0.06	4.3	1.2	63	174	1	3
106	36	2	2	2	2213.78	4226.11	7.7	8.35	2010-06-01	6.35	1.5	0.63	113.8	569	0	0	0	1	1	0	0	2011-01-25	6	2.11	3.1	0.76	91.67	231	0	2012-12-14	30	0	4.5	0.58	116.53	126	1	3
107	57	1	2	2	3121.02	6955.87	8.05	8.85	2011-01-06	9.96	1.7	1.04	78.4	182	1	2	2	1	0	0	1	2012-03-06	14	2.42	2.8	0.8	99.45	139	0	2013-04-04	26	0.22	4.2	0.97	79	91	1	3
108	53	2	1	1	1213.71	3273.46	7.1	8.09	2011-03-17	2.33	3.7	0.61	109.2	272	2	2	2	0	0		0	2013-05-04	26	2.55	3.5	0.53	120.87	197	0	2013-05-04	25	2.55	3.5	0.53	119.96	197	0	0
109	45	1	2	1	2083.4	7209.91	7.64	8.88	2011-01-11	4.55	2.8	0.85	129.2	220	1	0	0	1	0	0	1	2011-04-09	3	0.65	2.7	0.84	105.19	196	0	2012-06-25	17	3.95	2.4	0.71	97.8	199	1	3
110	44	2	2	1	1000.99	2740.8	6.91	7.92	2011-03-08	5.11	2.8	0.76	88	438				0	1	0	1	2011-08-04	3	2.28	3.4	0.63	138.57	213	0	2013-04-17	25	0.06	4.4	0.73	86	184	0	0
111	55	2	2	2	1219.04	2976.72	7.11	8	2011-05-26	14.71	2.4	0.47	120	295	0	0	0	0	1	0	1	2012-02-02	3	0.79	3.8	0.52	95.6	193	0	2012-04-06	10	0.13	4.2	0.71	85	153	1	2
112	48	1	2	2	1010.74	2569.49	6.92	7.85	2011-11-22	4.77	3.6	0.81	102	344	0	0	0	0	1	0	0	2011-12-08	1	0.62	3.7	0.74	113.07	264	0	2013-05-27	18	0.05	4.4	0.69	121.57	185	1	2
113	71	1	2	2	4116.17	7844.37	8.32	8.97	2012-03-15	10.87	1.5	2.07	32	261	1	1		2	1	0	1	2012-03-28	1	0.92	1.8	1.25	57	187	1	2012-03-15	0	10.87	1.5	2.07	32	261	0	0
